# Supplementary material for: Analysis of tumor mutational burden: correlation of five large gene panels with whole exome sequencing
Source: Sci Rep. 2020 Jul 9;10:11387. doi: 10.1038/s41598-020-68394-4 (PMC7347536; doi:10.1038/s41598-020-68394-4)
Supplement: Supplementary file 1 — Supplementary Information 1. [file 41598_2020_68394_MOESM1_ESM.xlsx]

## Sheet: TMB values & correlation
					TMB values and correlation to paired tumor normal exomes (top) and Exome only analysis (bottom)
						samples that were used to calculate correlation are underlayed in blue
		Illumina		Thermo	NEO		Qiagen Genomics		Qiagen Mutect		Agilent Custom		Exome tumor only		Exome tumor normal
		TMB syn.	TMB	TMB	TMB syn.	TMB	TMB syn.	TMB	TMB syn.	TMB	TMB syn.	TMB	TMB syn.	TMB	TMB syn.	TMB
	1	17.986	14.716	10.07			13.1899	10.0864	51.8844	35.92	30.2323	24.3808	39.3347	30.0715	35.3143	27.518
	3	15.722	11.791	11.75	13.68	10.03	10.163	8.59943	54.6855	37.7973	16.6122	12.7034	18.5848	14.1549	13.4995	10.6424
	5	4.709	3.14	3.36	3.64	1.82	6.20215	3.10108	30.2762	20.7153	14.6524	11.7219	9.58389	6.77122	5.10446	3.54187
	6	28.304	22.8	10.89	27.34	22.78	8.5156	5.41902	63.9543	50.364	43.9978	34.2205	30.7058	23.0555	20.7577	15.8751
	7	55.633	42.313	21.76	52.62	25.42	20.1317	13.163	71.9019	54.3259	71.4288	56.7516	49.4643	37.3365	45.3334	34.5032
	8	155.126	104.73	108.46	117.91	76.78	112.095	84.2643	175.084	118.555	134.039	98.8173	116.214	77.5549	111.618	74.4033
	13	14.926	12.569	12.57	24.66	19.56	13.1588	10.0626	63.527	49.2334	25.3629	21.4609	25.255	17.5461	17.5721	13.0817
	15	14.927	9.427	7.51	15.32	8.51	6.95599	5.41021	50.1149	36.8031	20.4648	12.6687	15.3349	10.9535	9.19027	6.81255
	Pearson Correlation	0.99283	0.996974	0.963582	0.996947	0.976005	0.94844	0.954878	0.970975	0.968657	0.990421	0.986704	0.996804	0.998321	0.998291	1
	p*	1.5717e-06	1.19089e-07	0.000195563	1.22272e-07	5.71745e-05	0.00040488	0.000366299	0.00040488	0.000125784	3.74336e-06	1.01072e-05	1.40182e-07	2.03817e-08	2.14905e-08
	p* (Bonferroni)	1.10019e-05	8.33622e-07	0.00136894	8.55902e-07	0.000400222	0.00283416	0.00256409	0.00283416	0.000880489	2.62035e-05	7.07506e-05	9.81274e-07	1.42672e-07	1.50433e-07
	significant (< alpha 0,05)	Yes	Yes	Yes	Yes	Yes	Yes	Yes	Yes	Yes	Yes	Yes	Yes	Yes	Yes
		Illumina		Thermo	NEO		Qiagen Genomics		Qiagen Mutect		Agilent Custom		Exome tumor only		Exome tumor normal
		TMB syn.	TMB	TMB	TMB syn.	TMB	TMB syn.	TMB	TMB syn.	TMB	TMB syn.	TMB	TMB syn.	TMB	TMB syn.	TMB
	1	17.986	14.716	10.07			13.1899	10.0864	51.8844	35.92	30.2323	24.3808	39.3348	30.0715	35.3143	27.518
	2	39.438	31.55	29.05	40.19	30.84	23.2199	19.3499	71.3041	57.8356	43.9616	36.1462	37.9842	29.2266	12.3332	9.76811
	3	15.722	11.791	11.75	13.68	10.03	10.163	8.59943	54.6855	37.7973	16.6122	12.7034	18.5848	14.1549	13.4995	10.6424
	4	335.998	251.158	2335.08	202.1	159.8	215.317	146.807	1330.9	978.679	377.449	288.984	338.906	259.033
	5	4.709	3.14	3.36	3.64	1.82	6.20215	3.10108	30.2762	20.7153	14.6524	11.7219	9.58389	6.77122	5.10446	3.54187
	6	28.304	22.8	10.89	27.34	22.78	8.5156	5.41902	63.9543	50.364	43.9978	34.2205	30.7058	23.0555	20.7577	15.8751
	7	55.633	42.313	21.76	52.62	25.42	20.1317	13.163	71.9019	54.3259	71.4288	56.7516	49.4643	37.3365	45.3334	34.5032
	8	155.126	104.73	108.46	117.91	76.78	112.095	84.2643	175.084	118.555	134.039	98.8173	116.214	77.5549	111.618	74.4033
	9	286.183	226.726	235.96	295.53	226.58	195.439	146	378.136	307.821	402.459	318.451	294.844	222.352
	10	3.946	3.157	5.02	1.94	1.94	3.60058	1.80029	76.8908	54.6955	11.7216	5.86078	6.83197	4.95449
	11	3.947	3.947	0.84	2.78	2.78	1.53977	1.53977	28.3419	19.6819	2.93648	1.95765	6.04191	3.96664
	12	0.785	0.785	3.34	5.35	3.57	4.56759	3.04506	44.3214	34.9906	8.79833	6.84315	8.07125	5.80609
	13	14.926	12.569	12.57	24.66	19.56	13.1588	10.0626	63.527	49.2334	25.3629	21.4609	25.255	17.5461	17.5721	13.0817
	14	4.713	3.928	3.35	8.5	4.25	3.09549	0.773873	64.3806	47.6893	10.7153	6.81883	6.10274	4.30626
	15	14.927	9.427	7.51	15.32	8.51	6.95599	5.41021	50.1149	36.8031	20.4648	12.6687	15.3349	10.9535	9.19027	6.81255
	Correlation tumor only	0.990355	0.994992	0.788562	0.949078	0.95815	0.98285	0.975582	0.875031	0.88769	0.991701	0.975582	0.999397	1
	p*	1.13852e-11	2.25433e-13	0.000803978	2.2544e-07	7.08567e-08	3.54068e-10	2.9032e-09	4.17891e-05	2.26523e-05	4.63422e-12	2.9032e-09	6.91867e-19
	p* (Bonferroni)	7.96966e-11	1.57803e-12	0.00562784	1.57808e-06	4.95997e-07	2.47847e-09	2.03224e-08	0.000292524	0.000158566	3.24396e-11	2.03224e-08	4.84307e-18
	significant (< alpha 0,05)	Yes	Yes	Yes	Yes	Yes	Yes	Yes	Yes	Yes	Yes	Yes	Yes

## Sheet: tumor histology
No.	Sample Type	TCC (%)	Histology	Origin	Characteristics
1	Tumor Sample	30	NSCLC, Adenocarcinoma	Primary	PDL1 Positive (Score 5), KRAS Mutation
2	Tumor Sample	70	NSCLC, Adenocarcinoma	Primary	PDL1 Negative, EGFR Exon 20 Mutation
3	Tumor Sample	70	NSCLC, Adenocarcinoma	Primary	PDL1 Negative, KRAS Mutation
4	Cell Line CW-2	-	Colon, Adenocarcinoma	-	MSI Instable, POLE and POLD1 Mutations
5	Tumor Sample	60	Colon, Adenocarcinoma	Primary	MSI Stable
6	Tumor Sample	40	Zervic, Adenocarinoma	Primary	MSI Instable
7	Tumor Sample	90	Colon, Adenocarcinoma	Primary	MSI Instable
8	Tumor Sample	40	Skin, SCC	Primary	TMB High
9	Structural Multiplex Reference Standard (HD753)	-	Structural Multiplex Reference Standard (HD753)	-	-
10	Tumor Sample	20	NSCLC, Adenocarcinoma	Primary	ROS1 Translocation
11	Tumor Sample	80	Chordoma	Primary	BRAF Translocation
12	Tumor Sample	70	Prankreas, Adeno	Liver Metastasis	FGFR2 Translocation
13	Tumor Sample	40	NSCLC, SCC	Primary	PDL1 Positive (Score 5)
14	Tumor Sample	40	NSCLC, Adenocarcinoma	Primary	PDL1 Negative, EGFR Exon 20 Mutation
15	Tumor Sample	40	NSCLC, Adenocarcinoma	Primary	PDL1 Positive (Score 5)

## Sheet: conversion table
Panel	Conversion factor panel to Exome tumor paired normal
Illumina TMB syn.	0.631799
Illumina TMB	0.859451
Thermo TMB	1.09101
NEO TMB syn.	0.656219
NEO TMB	1.07139
Qiagen Genomics TMB syn.	1.11909
Qiagen Genomics TMB	1.62466
Qiagen Mutect TMB syn.	0.258072
Qiagen Mutect TMB	0.354467
Agilent Custom TMB syn.	0.44714
Agilent Custom TMB	0.587433
Exome tumor only TMB syn.	0.53703
Exome tumor only TMB	0.744926
Exome tumor normal TMB syn.	0.737205

## Sheet: OPA, PPA, NPA
		Overall Percent Agreement (OPA), Positive Percent Agreement (PPA) and Negative Percent Agreement (NPA). TMB status (high > 10v/MB) of the different panels was compared to Exome paired normal sequencing (non synonymous variants only).
		Illumina		Thermo	NEO		Qiagen Genomics		Qiagen Mutect		Agilent Custom		Exome tumor only		Exome tumor normal
		TMB + syn	TMB non-syn	TMB non-syn	TMB + syn	TMB non-syn	TMB + syn	TMB non-syn	TMB + syn	TMB non-syn	TMB + syn	TMB non-syn	TMB + syn	TMB non-syn	TMB + syn	TMB non-syn
		excluding conversion factor																mean avg.	dev.
	OPA	85.7143	100	100	85.7143	100	85.7143	71.4286	71.4286	71.4286	71.4286	71.4286	85.7143	85.7143	100	100		83.5165	10.989
	PPA	100	100	100	100	100	80	60	100	100	100	100	100	100	100	100		95.3846	11.5128
	NPA	50	100	100	50	100	100	100	0	0	0	0	50	50	100	100		53.8462	41.4243
Confidence intervals (Clopper–Pearson)
PPA	CI 95% -	47.8176	47.8176	47.8176	47.8176	47.8176	28.3582	14.6633	47.8176	47.8176	47.8176	47.8176	47.8176	47.8176	47.8176	47.8176
	+	1	1	1	1	1	99.4949	94.7255	1	1	1	1	1	1	1	1
NPA	CI 95% -	1.25791	15.8114	15.8114	1.25791	15.8114	15.8114	15.8114	0	0	0	0	1.25791	1.25791	15.8114	15.8114
	+	98.7421	1	1	98.7421	1	1	1	84.1886	84.1886	84.1886	84.1886	98.7421	98.7421	1	1
		including conversion factor																mean avg.	dev.
	OPA	71.4286	100	100	71.4286	100	85.7143	85.7143	85.7143	85.7143	85.7143	85.7143	85.7143	100	85.7143	100		87.9121	9.4531
	PPA	60	100	100	80	100	80	80	100	100	80	80	80	100	80	100		87.6923	12.4985
	NPA	100	100	100	50	100	100	100	50	50	100	100	100	100	100	100		88.4615	21.0663
Confidence intervals (Clopper–Pearson)
PPA	CI 95% -	14.6633	47.8176	47.8176	28.3582	47.8176	28.3582	28.3582	47.8176	47.8176	28.3582	28.3582	28.3582	47.8176	28.3582	47.8176
	+	94.7255	1	1	99.4949	1	99.4949	99.4949	1	1	99.4949	99.4949	99.4949	1	99.4949	1
NPA	CI 95% -	15.8114	15.8114	15.8114	1.25791	15.8114	15.8114	15.8114	1.25791	1.25791	15.8114	15.8114	15.8114	15.8114	15.8114	15.8114
	+	1	1	1	98.7421	1	1	1	98.7421	98.7421	1	1	1	1	1	1
