# Supplementary material for: Analysis of tumor mutational burden: correlation of five large gene panels with whole exome sequencing
Source: Sci Rep. 2020 Jul 9;10:11387. doi: 10.1038/s41598-020-68394-4 (PMC7347536; doi:10.1038/s41598-020-68394-4)
Supplement: Supplementary file 2 — Supplementary Information 2. [file 41598_2020_68394_MOESM2_ESM.xlsx]

## Sheet: TMB
Gene_name
ABL1
ACVR2A
AKT1
AKT2
AKT3
ALK
ALOX12B
APC
APCDD1
AR
ARAF
ARFRP1
ARID1A
ARID1B
ARID2
ASXL1
ATM
ATR
ATRX
AURKA
AURKB
AXIN2
AXL
AXL
B2M
BACH1
BAP1
BARD1
BCL2
BCL2L2
BCL6
BCL9L
BCOR
BCORL1
BCR
BIRC3
BLM
BRAF
BRCA1
BRCA2
BRD7
BRD9
BRIP1
BTG1
BTK
GID4
CARD11
CASP8
CBFB
CBL
CCND1
CCND2
CCND3
CCNE1
PDL1
CD74
CD79A
CD79B
CDC73
CDH1
CDK12
CDK4
CDK6
CDK8
CDKN1B
CDKN2A
CDKN2B
CDKN2C
CEBPA
CHD4
CHEK1
CHEK2
CHUK
CIC
CRBN
CREBBP
CRKL
CRLF2
CSF1R
CTCF
CTNNA1
CTNNB1
CUL4A
CUL4B
CYP17A1
DAXX
DDB2
DDR2
DIS3
DNMT3A
DOT1L
EGFR
EIF1AX
EML4
EMSY
EP300
EPHA3
EPHA5
EPHB1
ERBB2
ERBB3
ERBB4
ERCC2
ERCC3
ERCC4
ERCC5
ERG
ESR1
ETV1
ETV4
ETV5
ETV6
EWSR1
EZH2
AMER1
FAM46C
FANCA
FANCC
FANCD2
FANCE
FANCF
FANCG
FANCI
FANCL
FANCM
FAT1
FAT3
FBXW7
FGF10
FGF12
FGF14
FGF19
FGF23
FGF3
FGF4
FGF6
FGF7
FGFR1
FGFR2
FGFR3
FGFR4
FLT1
FLT3
FLT4
FOXA1
FOXL2
FRK
GATA1
GATA2
GATA3
GNA11
GNA13
GNAI2
GNAQ
GNAS
GNAT2
GNG2
ADGRA2
GRIN2A
GSK3B
HDAC2
HGF
HLA-A
HLA-A
HNF1A
HRAS
IDH1
IDH2
IGF1
IGF1R
IGF2
IGF2R
IKBKE
IKZF1
IL6ST
IL7R
INHBA
IRF4
IRS2
JAK1
JAK2
JAK3
JUN
KDM5A
KDM5C
KDM6A
KDR
KEAP1
KIF5B
KIT
KLHL6
KMT2D
KNSTRN
KRAS
LMO1
LRP1B
MAP2K1
MAP2K2
MAP2K4
MAP3K1
MAP3K13
MBD4
MCL1
MDM2
MDM4
MED12
MEF2B
MEN1
MET
MITF
MLH1
KMT2A
KMT2D
MPL
MRE11
MSH2
MSH3
MSH6
MTOR
MUTYH
MYC
MYCL
MYCN
MYD88
KAT6A
NBN
NCOR1
NF1
NF2
NFE2L2
NFKBIA
NKX2-1
NOTCH1
NOTCH2
NOTCH3
NOTCH4
NPM1
NR3C1
NRAS
NRG1
NSD1
NTRK1
NTRK2
NTRK3
NUP93
OXA1L
PAK3
PAK5
PALB2
PARP1
PARP2
PARP3
PARP4
PAX5
PBRM1
PDGFRa
PDGFRb
PDK1
PER1
PIK3C2G
PIK3C3
PIK3CA
PIK3CG
PIK3R1
PIK3R2
PMS2
PNRC1
POLD1
POLD3
POLE
POLE3
PPP2R1A
PRDM1
PRKAR1A
PRKDC
PRSS8
PTCH1
PTEN
PTPN11
PTPRC
RAC1
RAD50
RAD51
RAD51B
RAD51C
RAD51D
RAD52
RAD54L
RAF1
RARA
RB1
RBM10
RECQL4
REL
RET
RHOA
RICTOR
RNF43
ROS1
RPA1
RPTOR
RSPO2
RSPO3
RUNX1
RUNX1T1
SETD2
SF3B1
SH2B3
SLC7A8
SMAD2
SMAD4
SMARCA2
SMARCA4
SMARCB1
SMARCC1
SMARCC2
SMARCD1
SMARCD2
SMARCD3
SMARCE1
SMO
SOCS1
SOX10
SOX2
SPEN
SPOP
SPTA1
SRC
SS18
STAG2
STAT3
STAT4
STK11
STT3A
SUFU
SYK
TBX3
TCF7L2
TERT
TET2
TGFBR2
TIPARP
TMPRSS2
TNFAIP3
TNFRSF14
TOP1
TP53
TRRAP
TSC1
TSC2
TSHR
USP9X
VHL
WISP3
WRN
WT1
XPA
XPC
XPO1
XRCC3
ZNF217
ZNF703
