# Supplementary material for: Analysis of tumor mutational burden: correlation of five large gene panels with whole exome sequencing
Source: Sci Rep. 2020 Jul 9;10:11387. doi: 10.1038/s41598-020-68394-4 (PMC7347536; doi:10.1038/s41598-020-68394-4)
Supplement: Supplementary file 3 — Supplementary Information 3. [file 41598_2020_68394_MOESM3_ESM.xlsx]

## Sheet: coverage_TMB
	Exome				Exome normal				Agilent Custom				Qiagen				NEO				Illumina				Thermo
sample	reads fastq	reads on target	mean coverage		reads fastq	reads on target	mean coverage		reads fastq	reads on target	mean coverage		reads fastq	reads on target	mean coverage		reads fastq	reads on target	mean coverage		reads fastq	reads on target	mean coverage		reads total	mean coverage	median coverage
1	142890726	51227135	34.1265		79095474	44279199	28.6858		78679206	39933115	291.633		111138956	10510281	424.8		47811722	391029	10		80366492	11965488	126		10450651	695.79	696
2	134928052	113661061	80.6345		93779380	79102082	54.6575		98302608	74464664	1124.06		122255462	17212749	622.5		19844546	4570014	121		103451436	31969287	361.4		10112138	674.58	675
3	138880006	114481863	78.5263		95696026	81558304	56.3625		99311966	73722338	1107.4		40357180	8784874	299		20476650	6405266	169		124436958	50280784	477		9729946	641.07	641
4	125292838	104828274	69.0088						95774766	58069777	479.057		74252304	2805966	52		3075290	762040	18		156671622	30406245	137.4		3319334	196.83	197
5	136784208	118124162	70.6389		89019734	76789129	54.3862		96196760	73229527	1070.54		70666084	13300937	490.3		22758140	6657557	177		109894396	31992082	392.1		10039193	666.49	666
6	144508576	86349165	86.9242		80440512	69791192	48.1529		95049230	75176702	1124.68		65783970	16394005	604		23324954	9606603	257		100386564	32660060	387.5		13348948	886.33	886
7	131042466	94749710	83.1541		76530400	66849115	46.1446		88252316	69786466	1078.28		59689026	14929955	521.6		22420186	9110982	244		112279956	27583033	523.1		12963598	855.84	856
8	129266908	112443162	57.4327		94264010	78438410	55.4148		89127444	66181558	941.805		120232986	28337651	995.2		20850594	5746914	153		98240016	26408390	311.6		12827049	843.71	843
9	86402788	73373398	64.2758						92393324	75121794	1271.83		154377096	27144465	1136.4		21949338	7805544	208		86913394	14668805	265.1		13927881	931.19	931
10	141101820	122049786	84.0289						92537278	76611082	1217.4		84485028	4116278	149.7		4000692	1132285	29		97021108	10589246	186.9		10441852	687.44	687
11	123440182	104039895	81.0273						86371052	71018589	1134.44		95479840	6933177	310.1		20654316	6083867	163		100711338	47653145	269		9674294	638.22	638
12	141395786	116804590	62.9127						87053682	68574769	1050.8		109614498	13138626	623.7		25018756	9962530	265		100683744	47653145	903.6		12330655	828.4	828
13	171921596	108035258	75.4161		72917844	35170360	17.5207		202854736	167165829	1566.68		111277590	14966108	587.2		49628132	18906753	507		92343150	10589246	491.8		11342965	753.02	753
14	111298690	96254513	66.7334						194304052	115757722	2554.37		128505006	15844841	590.9		44812700	8203487	216		103884662	24332711	460.8		12097264	803.13	803
15	139509064	116602917	49.6948		81362378	60024571	41.4126		187154066	136434792	1924.61		101570706	30924681	1298.6		50708910	13619019	363		99639956	23174407	454.9		15107806	1016.25	1016
average	1.33244e+08	1.02202e+08	69.6357		8.47895e+07	6.5778e+07	44.7486		1.12224e+08	8.27499e+07	1195.84		9.66457e+07	1.5023e+07	580.4		2.6489e+07	7.26426e+06	193.333		1.04462e+08	2.81284e+07	383.213		1.11809e+07	741.219	741.067
std. dev.	1.78628e+07	1.87459e+07	14.0076		8.02538e+06	1.54828e+07	12.753		4.1685e+07	3.13211e+07	515.67		2.94268e+07	8.09892e+06	332.075		1.45505e+07	4.7079e+06	126.4		1.71552e+07	1.26713e+07	186.178		2.65138e+06	182.571	182.465
