# Supplementary material for: Analysis of tumor mutational burden: correlation of five large gene panels with whole exome sequencing
Source: Sci Rep. 2020 Jul 9;10:11387. doi: 10.1038/s41598-020-68394-4 (PMC7347536; doi:10.1038/s41598-020-68394-4)
Supplement: Supplementary file 4 — Supplementary Information 4. [file 41598_2020_68394_MOESM4_ESM.xlsx]

## Sheet: Tabelle1
		Exome tumor	Exome normal	Agilent Custom	Qiagen	NEO	Illumina	Thermo
		normalized average coverage
	1	0.490072	0.641044	0.243873	0.731909	0.0573833	0.328799	0.939187
	2	1.15795	1.22143	0.939974	1.07254	0.694338	0.943078	0.910849
	3	1.12767	1.25954	0.926043	0.515162	0.969778	1.24474	0.864969
	4	0.990998		0.400603	0.0895934	0.10329	0.358547	0.265833
	5	1.01441	1.21537	0.895219	0.844762	1.01568	1.02319	0.898705
	6	1.24827	1.07608	0.940494	1.04066	1.47475	1.01119	1.19557
	7	1.19413	1.0312	0.901692	0.898691	1.40015	1.36504	1.15509
	8	0.824759	1.23836	0.787568	1.71468	0.877965	0.813124	1.13755
	9	0.923029		1.06355	1.95796	1.19357	0.691782	1.2563
	10	1.20669		1.01803	0.257926	0.166412	0.487718	0.927042
	11	1.16359		0.948655	0.534287	0.935348	0.701959	0.860921
	12	0.903456		0.878717	1.0746	1.52066	2.35796	1.11731
	13	1.08301	0.391537	1.31011	1.01172	2.90933	1.28336	1.0161
	14	0.958322		2.13605	1.01809	1.23948	1.20246	1.08357
	15	0.71364	0.925449	1.60942	2.23742	0.441852	1.18707	1.371
	avg.	69.6357	44.7486	1195.84	580.4	174.267	383.213	741.067
	sd.	14.0076	12.753	515.67	332.075	120.816	186.178	182.465
